# Supplementary material for: Machine learning uncovers the Pseudomonas syringae transcriptome in microbial communities and during infection
Source: mSystems. 2023 Aug 28;8(5):e00437-23. doi: 10.1128/msystems.00437-23 (PMC10654099; doi:10.1128/msystems.00437-23)
Supplement: Data S2 — Activity levels used for Figure 2a. [file msystems.00437-23-s0002.csv]

Supplementary Data 2: Activity levels for Fig. 2a
	P. syringae monoculture						P. syringae - C. violaceum coculture						P. syringae - B. thailandensis coculture						P. syringae - C. violaceum - B. thailandensis coculture
	12.5	25	30	35	40	45	12.5	25	30	35	40	45	12.5	25	30	35	40	45	12.5	25	30	35	40	45
Chemotaxis	-3.47E-18	-3.648824055	-4.513425035	-5.346543896	-8.339195253	-7.108449671	-7.420132889	-5.704758495	-6.135066872	-7.91671056	-8.289309001	-8.059496126	-6.538574003	-11.93956013	-9.773225152	-8.81865462	-10.41184241	-6.152470907	-15.88833652	-12.00285544	-9.754510386	-8.694513163	-14.76452219	-10.30051985
Recombination	-2.50E-11	12.3573616	14.6589702	12.07192663	11.32345455	10.4907855	-1.945144364	16.60842417	18.86945358	21.81936777	23.7857456	23.10204459	12.67481133	16.2394632	20.17006044	22.4708536	24.16054336	27.87524935	2.824959574	28.39282872	20.02185138	22.02280743	25.83436874	25.51970116
Unchar-9	2.50E-11	-0.626749355	-0.408529375	-1.202236585	-1.388365153	-1.752011495	-5.179359764	-8.413013333	-8.205900105	-8.561168789	-8.299707228	-7.964937996	-4.28305446	-11.12280809	-14.12814742	-16.51894594	-16.86136243	-18.57035349	-7.108382352	-21.11580836	-22.2660438	-23.82847086	-23.95217808	-24.17282346
Resistance-1	-2.50E-11	-0.010511948	-0.210266738	0.126172932	0.040668885	0.227659445	-1.226252139	0.491650335	1.347510515	1.736077364	2.385104531	3.111653131	5.797456108	10.35142211	13.31004742	15.67385388	16.66595825	18.40547289	1.637674372	15.39088052	13.80731278	15.255102	16.27722813	16.44893569
Sulfur-2	5.55E-17	3.280638925	2.577829471	3.526437041	1.521496522	3.217859332	-1.464147347	1.561154626	0.179517791	-0.966567128	-1.910868666	2.450003071	-24.19339692	-23.2243611	-19.79661496	-17.36599748	-17.70148122	-11.77353936	-21.27505438	-25.23379151	-19.02366167	-13.93134335	-10.34887514	-5.964747725
Unchar-6	-2.50E-11	2.397269326	3.649167526	0.210312783	2.9753636	3.093442305	2.069947178	1.866257269	1.097895831	2.470091173	-2.524856322	2.872952459	0.681228486	9.483570508	11.40520502	13.08990273	11.14724977	5.137505909	3.270857833	11.49359407	6.34639943	11.24140395	13.18276501	12.82831828
Transport	2.22E-16	-22.17064699	-24.5861237	-20.74777228	-19.17148771	-18.63303641	-27.36900205	-25.61236862	-26.36418941	-27.46977818	-28.56114624	-28.62867554	-28.03797651	-29.24273289	-31.05329259	-31.34498934	-31.35074438	-31.06739861	-27.61899213	-32.3536512	-29.00505658	-29.53143151	-30.50929471	-29.89426285
Chaperone	-2.50E-11	2.728433827	2.463219959	1.192224878	-1.391602591	-0.286117937	-1.728154295	2.251668677	2.074361439	1.631538252	1.731794915	2.957747602	-22.64447295	-3.383174636	1.459742042	2.880118638	3.722583026	4.223592758	-22.28864861	4.892207961	-2.259897612	0.42511789	4.213954789	3.931454956
Coronatine	0	-2.219479405	-2.693895222	-2.600846509	-2.361362983	-2.681412142	-2.730910363	-2.254438729	-2.092080199	-1.616075424	-1.297159967	-1.787576465	-8.897508717	-9.752593248	-10.68470719	-10.60414866	-10.46803922	-10.38458614	-9.802445721	-9.681668166	-10.23185656	-10.62486176	-10.04242846	-10.29569993
Unchar-8	0	-3.887373911	-2.287981584	-1.806062444	-4.489726167	-3.113222765	-3.762047877	-1.930669804	-0.160432855	-4.467717753	-6.354265118	-7.921102284	-22.53071864	-22.16262238	-16.7150674	-14.27375319	-14.39583194	-11.20435171	-14.65745198	-12.78893635	-14.53820802	-14.25432101	-15.13519551	-13.0219811
Translation-2	-5.55E-17	-6.863908668	-5.767279015	-4.094462958	-6.041506248	-1.179708488	-2.879061602	-12.64094805	-11.80919771	-13.66273144	-13.69509921	-8.835630636	5.714455534	7.052355528	3.451889472	1.216423527	-1.619965823	-3.110557412	22.22816908	-5.448736154	2.329208306	1.544594769	-3.548743108	-1.728207962
Fe/Protein Transport	-5.55E-17	-0.241826172	-0.665769118	-0.630627527	0.816619765	-0.32492699	5.378971884	3.497434998	3.575036173	3.386301721	3.254031565	3.754043606	-10.32711462	-1.205397733	-3.23178336	-5.038810967	-5.794588777	-11.13265022	10.44854912	-6.137565663	-2.018338986	-2.239148457	1.459246002	-4.901825625
Carb Starvation-2	0	-2.859838005	-3.727991838	-3.318622497	-3.041978408	-3.545828922	-4.754921946	-3.120357139	-3.959298759	-3.34491676	-3.928734963	-5.202288201	-13.51167725	-11.68226231	-12.65014614	-12.33494157	-11.6813239	-13.12921036	-13.20777553	-11.94393644	-12.28376163	-12.17743289	-10.19849766	-10.8767484
Flagella-2	-2.50E-11	-2.575819856	-2.056637231	-0.998828275	-2.25374564	-1.632505139	-1.691498355	-3.058726544	-3.50231031	-4.130687997	-4.820011153	-5.419329397	-6.450311884	-6.251293531	-7.887437561	-9.286040657	-8.952825131	-11.67126917	-1.67324509	-8.814270644	-7.392180283	-8.487371604	-8.217616473	-8.808216334
Yersiniabactin	0	-0.72353763	-2.478443052	-2.324744999	-1.301792682	-1.701436408	-1.394855252	0.503635896	-0.677872304	-0.174202545	-0.903896912	-1.133346533	-46.2944456	-46.75073695	-50.63313741	-52.65627126	-53.49455939	-56.86367463	-30.37764085	-51.86564647	-51.60884067	-52.54660334	-52.57888189	-54.64300718
Osmotic Stress	-2.08E-17	-0.703020455	-0.941466871	-0.211083202	1.391049114	0.584270037	-3.346668254	-0.919829385	-1.423417279	-1.187898127	-1.220043604	-2.708177848	-12.71123917	-14.0158772	-13.52718272	-13.26256321	-13.30708582	-13.37939623	-14.72600942	-11.26757716	-12.89284754	-13.58947161	-13.39273551	-13.27810236
Fatty Acid	1.60E-17	2.501442517	3.253395518	3.472987113	3.047216599	4.867582655	-0.624037458	0.439109257	0.967728495	1.746772946	2.812757368	6.250176449	8.244704411	15.79381727	19.00226884	21.17767741	24.31064865	19.57639524	4.123723309	13.36337289	12.84228129	16.1434241	22.4547754	20.86156885
Carb Starvation-1	0	-1.120356236	-0.126547489	1.627604616	2.249744671	2.23979548	-4.742082537	-0.146899228	-0.963582927	-1.372176737	-2.733013101	-2.979986745	-14.12562266	-10.2616799	-11.19258831	-12.55581987	-12.82802758	-14.15305179	-9.493540805	-14.33654422	-11.64948336	-11.536165	-14.01881153	-14.14511957
Folate	0	7.53616147	8.660650768	7.312547839	6.011767422	6.358609958	0.489383145	10.38303212	12.38070848	13.45462341	14.58425517	17.12258087	2.987792882	2.03265839	1.571238688	2.817650036	3.489379091	4.099063218	2.426748503	6.817094683	3.079312711	3.440349737	4.375240876	5.162100398
Pyoverdine	4.50E-18	1.678198485	1.492650591	1.445813619	3.750481357	2.196204237	4.751204013	5.594062475	5.49598557	5.310809304	4.839567186	3.053212569	-37.00315223	-31.65080655	-34.38364867	-35.38457411	-35.29711981	-37.30205218	-3.89500624	-34.75281226	-32.80386435	-32.6327613	-31.73029568	-33.37766322
Unchar-7	0	-1.383672136	-1.432147551	-0.734636367	-1.112644408	-0.104313793	-0.085557043	-2.478240307	-3.004720083	-3.395460115	-6.183126251	-4.655845241	16.25244522	11.69728875	0.21626102	-5.192042193	-7.306987563	-13.8583275	19.31042474	-4.574187244	-0.969771108	-2.211199524	-6.392180239	-6.646483568
Flagella-1	-2.78E-17	4.302136594	5.268280446	4.043529811	1.332240594	3.779673214	-2.774850744	2.914657202	3.5350166	3.70943493	4.425554795	7.909142735	-16.2868861	-22.37491039	-23.53522649	-25.06638657	-23.46639496	-29.36053949	-14.45182819	-22.87389557	-14.60247794	-15.20164244	-11.44386799	-11.26924364
Translation-1	4.16E-17	-4.463445984	-4.998012045	-2.803227016	-2.778573957	-2.409528158	5.135805385	-5.287694298	-5.111306342	-5.695788481	-6.303375892	-7.080043573	17.11791369	12.79576052	12.32601141	10.52357143	10.61766855	7.785924336	29.98963083	6.320672642	13.74861695	12.81330486	11.49269459	10.35300848
T3SS	-2.78E-17	-7.645617428	-8.247537775	-8.764275946	-8.666118389	-9.250875945	-10.6647783	-10.56858163	-10.42801428	-10.03028063	-9.837820914	-9.636643263	-11.05318383	-12.66361442	-11.90792945	-12.49966695	-12.29684976	-12.03226219	-14.59204673	-9.352231679	-12.18096094	-12.67853169	-11.98221575	-12.68483785
AlgU	-2.78E-17	-1.859971372	-1.207137982	1.404609799	0.510931826	1.707545276	-5.471310521	-5.304203194	-6.246734251	-6.786773385	-6.976066096	-8.462551629	11.87742738	11.55794203	15.16590736	16.27904975	16.3449502	17.95597603	-7.438991712	13.80275118	16.819263	16.1014441	13.53095807	13.95483583
Resistance-2	0	0.624569306	0.371289866	-1.347469534	-2.548184228	-1.599739689	8.257233706	15.12886811	15.97791039	15.42552338	15.25812911	17.16870923	21.03629313	23.16287014	25.80334527	26.59203261	26.96465535	26.93280603	15.45411221	26.00957492	25.04463476	25.48082165	26.24293997	26.50492918
Unchar-5	1.11E-16	-4.04970332	-2.627514746	-4.219070931	-2.882816041	-3.826887257	2.498689876	-4.152170985	-3.201819114	-3.350449563	-2.497775896	-2.549477247	12.08410235	2.962957543	5.439756562	3.497405518	2.766023662	1.463727294	3.695022438	20.26748677	3.319184137	1.781207214	3.963548466	0.04378499
Fe-S/Oxidative Stress	0	2.317759078	3.192835631	2.513557464	3.477387929	2.493839489	6.972630074	5.660063518	6.021072848	6.3077228	6.734685254	5.04660765	19.20693444	18.115413	16.41115257	15.74229642	15.76315171	14.7306019	19.51390092	19.35960027	12.22421975	12.16815931	15.09116036	14.73342357
