# Supplementary material for: Machine learning uncovers the Pseudomonas syringae transcriptome in microbial communities and during infection
Source: mSystems. 2023 Aug 28;8(5):e00437-23. doi: 10.1128/msystems.00437-23 (PMC10654099; doi:10.1128/msystems.00437-23)
Supplement: Data S3 — Activity levels used for Figure 3d. [file msystems.00437-23-s0003.csv]

Supplementary Data 3: Activity Levels for Fig. 3d
	AvrRpt2_stp	AvrRpt2_DE	AvrRpt2_WT	AvrRpt2_b2b3	WT_WT_SA	WT_WT_chitin	WT_WT_mock	WT_WT	AvrRpt2_npr1	AvrRpt2_PS	AvrRpt2_pad4	AvrRpt2_sid2
Pyoverdine	-25.61608434	-18.21038716	-21.85871097	-23.04158343	-1.48586061	-4.321779938	1.303458809	0	-13.00436424	-6.204022979	-13.93027215	-13.74259162
Yersiniabactin	-6.45980372	-2.353065092	-3.502401812	-4.058639713	-1.291332735	-2.651797739	1.634271336	-8.33E-12	-2.651069493	-0.874928734	-2.478469428	-1.965647612
Resistance-1	8.733633948	1.435469889	8.34716829	6.095275782	9.609103564	9.865061141	2.835475345	-8.33E-12	1.508078059	-2.340454974	1.850515414	2.553151673
Osmotic Stress	22.3490374	9.607733371	16.2625595	16.58183577	6.705131443	13.34891228	0.669705279	2.22E-16	-2.775922682	2.387789344	7.512834539	10.00085954
T3SS	-12.76734973	-1.207397315	-6.621902792	-4.504197542	7.564158709	5.180829066	3.410317991	9.71E-17	6.97724446	5.014114796	2.246176982	5.750270843
Translation-2	-1.829244339	5.84399531	2.17975753	6.12477038	-0.309732523	-5.908667105	-0.378812407	-7.40E-17	6.033364362	3.257183792	2.561706522	2.770464181
AlgU	8.895387628	4.410475021	6.040698769	6.65734418	1.523422463	3.358764675	-0.52147248	0	2.119832529	3.085539965	4.203750049	5.697394434
Translation-1	-2.108735369	1.866389441	2.437029631	1.886283604	1.774248007	-0.008820979	1.563856271	7.40E-17	1.805650196	4.237423299	4.056765461	3.790559855
Fe-S/Oxidative Stress	-5.284201884	-2.356219096	-4.070356647	0.290794704	0.922532573	-0.238524323	0.283637907	8.33E-12	-2.942866298	-4.997145485	-6.019721393	-3.622530655
Unchar-8	7.409326268	-0.971085635	0.678723496	8.559160522	-1.057268293	0.540773504	-1.622190105	7.40E-17	-0.493145195	-5.694198413	-4.482137881	-4.920878182
Unchar-7	2.32976146	-0.536584337	0.717354725	4.402798304	0.064320633	-0.143824196	0.768347059	-1.48E-16	-0.068476113	-2.292695644	-1.732653047	-0.275859497
Sulfur-1	-10.92308098	-4.616659293	-9.300142626	-7.037033922	-2.225494201	3.669740363	-1.492896388	-1.30E-16	-5.189274728	-1.073689789	-4.134393	-2.954613557
Fe/Protein Transport	-5.789534534	-6.606069724	-6.306760891	-6.22535654	-0.039774396	-1.277760426	0.340020795	2.78E-17	-6.18322813	-4.611322502	-7.456378114	-6.680540711
